# Supplementary material for: Estrogen hormone replacement therapy in incidental intracranial meningioma: a growth-rate analysis
Source: Sci Rep. 2020 Oct 21;10:17960. doi: 10.1038/s41598-020-74344-x (PMC7578640; doi:10.1038/s41598-020-74344-x)
Supplement: Supplementary file 2 — Supplementary Table 1. [file 41598_2020_74344_MOESM2_ESM.xlsx]

## Sheet: Sheet1
Estrogen hormone replacement therapy in incidental intracranial meningioma: a growth-rate analysis
1Laura Dresser, MD*; 1Carlen Yuen, MD; 2Andrew Wilmington, MD; 3Matthew Walker, MD; 4Tilley Jenkins Vogel, MD; 5Ryan T. Merrell MD*; 1,6,7David O. Kamson, MD PhD*.
	e-HRT — CASE														no-HRT — CONTROL A								no-HRT — CONTROL B
	AGE (years)		Hormone Replacement Therapy						Size (1D, mm)		Size (2D, mm2)		PGR (%/year)		AGE (years)		Size (1D, mm)		Size (2D, mm2)		PGR (%/year)		AGE (years)		Size (1D, mm)		Size (2D, mm2)		PGR (%/year)
Case #	At Dx	End of FU	Agent	Route*	Duration (mo) Before Dx	Duration (mo) After Dx	Pro-gestin	Hyster-ectomy	Dx	End of FU	Dx	End of FU	1D	2D	At Dx	End of FU	Dx	End of FU	Dx	End of FU	1D	2D	At Dx	End of FU	Dx	End of FU	Dx	End of FU	1D	2D
1	93.2	95.6	estradiol	V	9.8	6.7	no	yes	16	15	224	225	-2.6	0.2	96.4	97.2	35	38	1085	1216	10.7	15.1	88.4	91.2	19	18	340.911	330	-1.5	-1.2
2	82	88.3	estradiol	V	0	24.5	no	no	7	9	35	72	4.5	16.7	81.9	83	21	23	423.078	531	7.4	23.1	81.8	93.9	18	16	252	256	-0.9	0.1
3	79.7	84	conj. estrogens	O/T	49.7	51.4	no	yes	16	15	224	210	-1.4	-1.4	79.7	85.7	8	8	56	64	0	2.4	79.7	87.7	5	10	24.9705	84	10.2	29.5
4	79.5	83.5	estradiol	O/T	13.9	0	yes	no	24	30	544.708	797	5.7	11.5	79.6	85.8	26	33	572	858	4.3	8.1	79.6	85.3	12	14	96	154	2.9	10.5
5	76.2	82.3	conj. estrogens	O/T	72.6	61	no	yes	11	11	99	110	0	1.8	76.3	87	15	20	226.945	415	3	7.7	76.4	78.8	9	9	72	72	0	0
6	76.1	78.8	estradiol	V	12	0	no	no	12	12	120	120	0	0	76.2	86.5	23	26	368	520	1.3	4	76	76.9	8	9	66.8066	73	7.2	9.5
7	71.8	77.9	conj. estrogens	V, O/T	11.9	0	no	yes	27	27	702	702	0	0	71.2	79.7	40	43	1120	1290	0.9	1.8	72.1	75.3	10	11	74	95	3.1	8.8
8	70.9	75	estradiol	V	0	6	no	yes	12	10	109.98	81	-2.7	-6.4	70.9	75.2	15	24	199.32	429	13.4	27.1	70.8	77.2	8	10	59	100	3.9	10.9
9	70.6	77.4	conj. estrogens	O/T	0	67.6	no	yes	11	10	99	100	-1.3	0.1	70.5	84.9	12	14	118	147	1.2	1.7	70.5	75.5	12	12	103.08	103	0	0
10	70.2	75.2	estrogen	O/T	48.9	0	yes	no	5	11	25	121	24.2	77.5	70.3	72.8	13	18	143	270	15.5	35.8	70.4	71.9	13	12	104	84	-5	-12.4
11	68.7	74.4	estradiol	O/T	21.1	0	no	no	8	15	64	210	15.2	39.7	69.4	72.1	20	20	318.746	348	1.1	3.5	69.4	78.8	11	9	77	81	-1.9	0.6
12	67.8	73.1	estradiol	V	0	8.6	no	no	29	31	638.25	914	1.6	8.2	69.3	77.4	6	7	30	42	2.1	4.9	69.3	82	12	19	132	228	4.6	5.7
13	67.5	80.2	conj. estrogens	O/T	45.1	6.8	no	yes	5	8	20	56	4.7	14.1	69.2	81.5	41	41	1277.93	1328	-0.1	0.3	68.9	82	5	7	15	49	3.1	17.3
14	67.5	77.5	estradiol	V	25.9	119.1	no	no	5	5	20	25	0	2.5	68.9	74.4	7	12	35	120	13	44.3	68.7	71.2	11	11	81	81	0	-0.2
15	66.9	83.3	estradiol, conj. estrogens	O/T	0	66.3	no	no	12	19	144	361	3.6	9.2	68.1	76.9	27	29	672.5	822	0.8	2.5	68.1	69.9	14	14	168	196	0	9.4
16	66.5	70	conj. estrogens	V, O/T	43	0	no	yes	16	16	224	240	0	2	68	70.7	14	15	168	225	2.6	12.5	67.7	81.8	10	11	70	66	0.7	-0.4
17	66.4	67.6	estradiol	O/T	53.4	0	yes	no	24	23	504	483	-3.4	-3.4	66.2	71.9	26	35	464.76	739	6.4	10.4	65.8	67.3	5	9	25	63	53.9	102.4
18	66.2	77.4	estradiol	O/T	0	114.7	yes	no	10	10	90	100	0	1	65.7	69.9	17	20	259	341	4.2	7.5	65.2	70	23	24	391	480	0.9	4.7
19	65.4	67.6	conj. estrogens	O/T	0	14.4	yes	no	5	6	25	36	9.3	20.5	64.5	76.5	10	10	50	60	0	1.7	63.8	70.2	8	10	64	90	3.9	6.4
20	63.6	73.7	estradiol	V	0	90.9	no	yes	11	14	110	168	2.7	5.2	62.2	68.7	10	10	96.33	89	0.5	-1.1	62.5	64.8	20	20	394.714	362	-1.5	-3.7
21	63.3	69.2	conj. estrogens	O/T	19.7	0	yes	no	7	5	42	25	-4.9	-6.9	63	67.3	9	9	81	81	0	0	62.9	63.5	29	29	522	609	0	27.1
22	62.7	68	estradiol	V	29.5	62.7	no	yes	17	20	247	386	3.3	10.5	62.7	71.4	29	34	638	986	2	6.2	62.6	66.2	36	40	1126.55	1355	2.8	5.6
23	60.9	74.4	estrogen	V, O/T	0	11.1	no	yes	6	6	30	36	0	1.5	60.8	68.7	20	24	400	504	2.5	3.3	61	62.6	13	13	104	117	0	7.7
24	57.3	63.6	estradiol	O/T	36.6	73.4	no	yes	13	15	130	180	2.5	6.1	58.2	71.4	20	27	380	702	2.7	6.4	58.8	60.4	29	33	638	858	8.6	21.4
25	56.7	61.6	conj. estrogens	O/T	161	0	no	yes	12	14	144	154	3.4	1.4	57.8	58.9	14	14	168	168	0	0	58.1	62.3	13	16	122.865	191	5.9	13.2
26	55.8	58.8	estradiol	V	59.4	0	no	yes	10	11	97.2972	103	2.1	2	56.7	58	10	10	80	90	0	10	57.4	61.7	19	23	266	437	4.9	14.9
28	54.9	57	estradiol	O/T	74.9	21.7	no	yes	18	25	270	500	18.4	40.2	55.9	60.2	14	13	190.656	160	-1.6	-3.8	56.1	59.4	22	23	440	460	1.4	1.4
29	54.6	69.6	estropipate	O/T	104.5	158.9	no	yes	12	14	120	196	1.1	4.2	55.4	69.5	7	8	42	56	1	2.4	55.5	58.5	9	7	54	49	-7.5	-3.1
30	54.4	61.8	estradiol	O/T	45.4	63.6	no	yes	13	18	136.08	216	5.8	7.9	54	55.9	21	21	374.43	369	-0.9	-0.8	55	60.6	9	11	63	110	4	13.3
31	53.8	66.3	conj. estrogens	O/T	14.3	105	no	yes	10	9	80	72	-0.8	-0.8	52.1	54.2	13	20	146.255	412	29.1	85.5	52.1	54.5	29	34	435	1054	7.1	58.9
32	53.8	61.5	estradiol	V	0	10.8	no	no	12	14	132	182	2.2	4.9	51.9	53.2	10	11	70	110	7.4	42.3	52	56.7	12	11	120	110	-1.8	-1.8
33	52.3	55.4	estradiol	V	0	34.8	no	yes	27	29	459	493	2.4	2.4	51.3	64	23	30	483	780	2.4	4.8	51.5	62.4	12	12	117	105	0	-0.9
34	50	59	conj. estrogens	O/T	2.4	25.6	no	yes	11	12	99	132	1	3.7	50.1	58.8	10	34	90	1088	27.6	127.5	50.2	55.2	13	13	156	143	0	-1.7
35	49.7	53.3	estradiol	O/T	49.8	0	yes	no	12	12	120	117	-1.1	-0.6	49.6	51.5	31	32	961	1024	1.7	3.4	49.5	55.5	7	14	42	168	16.8	50.3
36	49.5	55.6	estradiol	O/T	0	28.2	no	no	12	13	137.643	161	0.8	2.7	47.8	52.4	12	12	127.7	137	0.1	1.6	50.6	54.5	10	16	80	240	15.4	51.5
37	49.5	54.9	estradiol	O/T	0	61	no	yes	14	14	168	196	0	3.1	48.6	56.2	13	20	171.824	346	6.2	13.4	48.2	52.5	17	21	221	294	5.5	7.7
38	47.3	51.3	estradiol	V	0	47.9	no	yes	14	22	203	418	14.3	26.5	47.7	51.3	56	63	1945.86	2066	3.7	1.7	46.8	49.2	8	8	54.9648	65	1.9	7.1
40	42.8	55.4	estradiol	O/T	0	33.2	no	yes	4	9	12	72	9.9	39.7	42.7	43.5	13	14	171.501	202	9.2	23.2	43.2	44.2	14	15	182	210	7.5	16.2
41	42.5	47.2	estradiol	O/T	0	18	no	yes	12	18	132	324	10.6	30.9	42.1	44.9	16	14	247	172	-4.5	-11	42.6	43.6	14	27	168	459	89.2	166.3
42	37	48.8	estradiol	O/T	0	17	no	no	19	25	285	550	2.7	7.9	36.7	38.8	7	9	49	72	13.5	22.2	37.4	39	9	10	72	90	7	15.7
*V=Vaginal; O/T= Oral or transdermal
Supplemental Table 1. Raw data for all patients
