# Supplementary material for: Estrogen hormone replacement therapy in incidental intracranial meningioma: a growth-rate analysis
Source: Sci Rep. 2020 Oct 21;10:17960. doi: 10.1038/s41598-020-74344-x (PMC7578640; doi:10.1038/s41598-020-74344-x)
Supplement: Supplementary file 3 — Supplementary Table 2. [file 41598_2020_74344_MOESM3_ESM.xlsx]

## Sheet: Univariate analyis
Supplemental Table 2. Univariate analysis - Cox-regression analyses
PFS differences between groups and variables	N	HR	CI 95%		p-value
			lower	upper
RECIST 1.1 - eHRT vs. no-HRT	40 vs. 80	0.93	0.42	2.06	0.86
RECIST 1.1 - e-HRT via *PO/TD/SQ vs. no-HRT	28 vs.56	0.99	0.42	2.35	0.98
RECIST 1.1 - Vaginal e-HRT vs. no-HRT	15 vs. 30	0.54	0.06	4.9	0.59
RECIST 1.1 - at least 1-year e-HRT before diagnosis vs. no-HRT	21 vs. 42	0.99	0.35	2.78	0.98
RECIST 1.1 - at least 1-year e-HRT after diagnosis vs. no-HRT	23 vs. 46	0.85	0.32	2.25	0.74
RECIST 1.1 - Total e-HRT duration	120	1	0.99	1.004	0.27
RECIST 1.1 - Body Mass Index (kg/m2)	120	1.01	0.96	1.07	0.69
RANO - eHRT vs. no-HRT	40 vs. 80	0.85	0.46	1.58	0.61
RANO - e-HRT via PO/TD/SQ vs. no-HRT	28 vs.56	0.74	0.35	1.54	0.41
RANO - Vaginal e-HRT vs. no-HRT	15 vs. 30	0.95	0.32	2.78	0.92
RANO - at least 1-year e-HRT before diagnosis vs. no-HRT	21 vs. 42	0.7	0.3	1.63	0.4
RANO - at least 1-year e-HRT after diagnosis vs. no-HRT	23 vs. 46	0.81	0.38	1.73	0.58
RANO - Total e-HRT duration	120	1	0.99	1.01	0.66
RANO - Body Mass Index (kg/m2)	120	1.02	0.98	1.06	0.28
Clinical PFS - eHRT vs. no-HRT	40 vs. 80	0.44	0.15	1.32	0.14
Clinical PFS - e-HRT via PO/TD/SQ vs. no-HRT	28 vs.56	0.33	0.07	1.49	0.15
Clinical PFS - Vaginal e-HRT vs. no-HRT	15 vs. 30	0.77	0.15	3.96	0.75
Clinical PFS - at least 1-year e-HRT before diagnosis vs. no-HRT	21 vs. 42	0.49	0.1	2.36	0.37
Clinical PFS - at least 1-year e-HRT after diagnosis vs. no-HRT	23 vs. 46	0.66	0.2	2.16	0.49
Clinical PFS - Total e-HRT duration	120	1	0.98	1.02	0.92
Clinical PFS - Body Mass Index (kg/m2)	120	1	0.94	1.07	0.88
*PO/TD/SQ: estrogen administration route restricted to oral, transdermal and subcutaneous
